# Supplementary material for: Second hit impels oncogenesis of retinoblastoma in patient-induced pluripotent stem cell-derived retinal organoids: direct evidence for Knudson's theory
Source: PNAS Nexus. 2022 Aug 17;1(4):pgac162. doi: 10.1093/pnasnexus/pgac162 (PMC9802398; doi:10.1093/pnasnexus/pgac162)
Supplement: pgac162_Supplemental_Files [file pgac162_supplemental_files.zip]

Archive with 5 entries (5 files):
- PNASNEXUS-PNASNEXUS-2022-00487-s01.docx
- PNASNEXUS-PNASNEXUS-2022-00487-s02.mov
- PNASNEXUS-PNASNEXUS-2022-00487-s03.mov
- PNASNEXUS-PNASNEXUS-2022-00487-s04.mov
- PNASNEXUS-PNASNEXUS-2022-00487-s05.mov
